# Supplementary material for: Upregulation of SQSTM1 Regulates Ferroptosis and Oxidative Stress in Müller Cells of the Diabetic Neural Retina by Modulating ACSL4
Source: J Diabetes Res. 2025 Aug 13;2025:1924668. doi: 10.1155/jdr/1924668 (PMC12367365; doi:10.1155/jdr/1924668)
Supplement: Supporting Information — Additional supporting information can be found online in the Supporting Information section. The supporting information for this article can be found online at the following: Figure S1: Immunofluorescence identification of Müller cells. Figure S2: High glucose/palmitic acid (HGP) treatment reduces Müller cell viability. Figure S3: Validation of Sqstm1 knockdown and overexpression efficiency in Müller cells. Table S1: Forward and reverse sequences of each gene analyzed by real-time polymerase chain reaction. [file 1924668.f1.zip]

Archive with 5 entries (5 files):
- (___)Supplementary Figure3.pdf
- Supplementary Figure1.pdf
- Supplementary Figure2.pdf
- Supplementary table.docx
- WB-Figure.pdf
